# Supplementary material for: Google Matrix Analysis of DNA Sequences
Source: PLoS One. 2013 May 9;8(5):e61519. doi: 10.1371/journal.pone.0061519 (PMC3650020; doi:10.1371/journal.pone.0061519)
Supplement: Supporting Information S1 — Supplementary methods, references, tables, sequences data and figures are available at: http://www.quantware.ups-tlse.fr/QWLIB/dnagooglematrix/. (TXT) [file pone.0061519.s001.txt]

Supporting Information S1.

Google matrix analysis of DNA sequences by V.Kandiah and D.L.Shepelyansky
arXiv:1301.1626[q-bio.GN]

Supplementary methods, references, tables, sequences data and figures are available at: http://www.quantware.ups-tlse.fr/QWLIB/d?nagooglematrix/


- One DNA string of ACGT data for Bos Taurus 834 Mb http://www.quantware.ups-tlse.fr/QWLIB/dnagooglematrix/btstring.tar.gz

- One DNA string of ACGT data for Canis familiaris 724 Mb http://www.quantware.ups-tlse.fr/QWLIB/dnagooglematrix/cfstring.tar.gz

- One DNA string of ACGT data for Danio rerio 421 Mb http://www.quantware.ups-tlse.fr/QWLIB/dnagooglematrix/drstring.tar.gz

- One DNA string of ACGT data for Homo sapiens 4.4 Gb http://www.quantware.ups-tlse.fr/QWLIB/dnagooglematrix/hsstring.tar.gz

- One DNA string of ACGT data for Loxodonta africana 960 Mb http://www.quantware.ups-tlse.fr/QWLIB/dnagooglematrix/lastring.tar.gz

- The above strings are generated from the release-62 (taken from ftp://ftp.ensembl.org/pub/release-62/genbank/ of
http://www.ensembl.org/)

- Each species string is cutted in a few intervals stored in seperate files, the whole string is obtained by a junction of files in order of their index growth
